# Supplementary material for: Explainable AI-Based Skin Cancer Detection Using CNN, Particle Swarm Optimization and Machine Learning
Source: J Imaging. 2024 Dec 22;10(12):332. doi: 10.3390/jimaging10120332 (PMC11727770; doi:10.3390/jimaging10120332)
Supplement: Supplementary file 1 [file jimaging-10-00332-s001.zip]

Archive with 1 entries (1 files):
- jimaging-3364029-supplementary.pdf
